# Supplementary material for: Letting the World See through Your Eyes: Using Photovoice to Explore the Role of Technology in Physical Activity for Adolescents Living with Type 1 Diabetes
Source: Int J Environ Res Public Health. 2022 May 23;19(10):6315. doi: 10.3390/ijerph19106315 (PMC9140903; doi:10.3390/ijerph19106315)
Supplement: Supplementary file 1 [file ijerph-19-06315-s001.zip]

Archive with 1 entries (1 files):
- ijerph-1690504-supplementary.pdf
